# Supplementary material for: Prevalence of Clinical and Subclinical Myocarditis in Competitive Athletes With Recent SARS-CoV-2 Infection: Results From the Big Ten COVID-19 Cardiac Registry
Source: JAMA Cardiol. 2021 May 27;6(9):1078–87. doi: 10.1001/jamacardio.2021.2065 (PMC8160916; doi:10.1001/jamacardio.2021.2065)
Supplement: Supplement 2. — Big Ten Cardiac Registry Survey [file jamacardiol-e212065-s002.xlsx]

## Sheet: Sheet1
Daniels CJ, Rajpal S, Greenshields JT, et al; Big Ten COVID-19 Cardiac Registry Investigators.
Prevalence of Clinical and Subclinical Myocarditis in Competitive Athletes With Recent SARS-CoV-2 Infection: Results From the Big Ten COVID-19 Cardiac Registry.
JAMA Cardiol. Published online May 27, 2021.
doi:10.1001/jamacardio.2021.2065
ATHLETE DATA	Fill in this Column	Percent Calculated
# of Total Athletes COVID + and Cardiac Evaluation
# CMRs
# Diagnosed Myocarditis
#Diagnosed by CMR		#DIV/0!
#Diagnosed by Other		#DIV/0!
# Male		#DIV/0!
# African American		#DIV/0!
Time (range days) from COVID to Myocarditis Dx
#Myocarditis Athletes and Cardiac SYMPTOMS		#DIV/0!
# with Cardiac Symptoms pre cardiac testing
# Myocarditis Athletes and severe Viral symptoms
# Myocarditis Athletes with Abnormal ECG c/w Myocarditis		#DIV/0!
# Myocarditis Athletes with Abnormal ECHO c/w Myocarditis		#DIV/0!
# Myocarditis Athletes with Elevated Trop		#DIV/0!
ADMINISTRATIVE AND ADDITIONAL DATA
Total number of athletes in the program
Total number of Individual Athletes COVID testing
Total number of Male Athletes COVID Tested
Total number of Athletes with COVID +
Total number Athletes with COVID + MALE
Participating Sport in those with Myocarditis
Myocarditis Cases CMR specifics	LGE Positive	T2 elevation	T1 elevation	Number of Segments	Location of Segments	Other
Other CMR findings - those not called myocarditis	# of Athletes
Pericardial inflammation/Fluid
LGE + with no T2 or T1 elevation (only fibrosis)
Elevated T2 with no LGE or Fibrosis
Pneumonia
Other/Comments
